# Supplementary material for: Development of a Raman-Based Method for the Diagnosis of People with Obstructive Sleep Apnea Syndrome: The Role of Lactic Acid
Source: Int J Mol Sci. 2025 Sep 18;26(18):9095. doi: 10.3390/ijms26189095 (PMC12470120; doi:10.3390/ijms26189095)
Supplement: Supplementary file 1 [file ijms-26-09095-s001.zip]

Archive with 1 entries (1 files):
- ijms-3833539-supplementary.pdf
